# Supplementary material for: Real-Time PCR to Phenotype Resistance to the Citrus Nematode Tylenchulus semipenetrans Cobb
Source: Plants (Basel). 2023 Jul 4;12(13):2543. doi: 10.3390/plants12132543 (PMC10346647; doi:10.3390/plants12132543)
Supplement: Supplementary file 1 [file plants-12-02543-s001.zip]

Archive with 1 entries (1 files):
- plants-2452583-SI.pdf
